# Supplementary material for: Distribution of Yeast Species and Risk Factors of Oral Colonization after Oral-Care Education among the Residents of Nursing Homes
Source: J Fungi (Basel). 2022 Mar 17;8(3):310. doi: 10.3390/jof8030310 (PMC8953697; doi:10.3390/jof8030310)
Supplement: Supplementary file 1 [file jof-08-00310-s001.zip]

Archive with 1 entries (1 files):
- jof-1609277-supplementary.pdf
